# Supplementary material for: Genetic architecture is more complex for resistance to Septoria tritici blotch than to Fusarium head blight in Central European winter wheat
Source: BMC Genomics. 2015 Jun 5;16(1):430. doi: 10.1186/s12864-015-1628-8 (PMC4455280; doi:10.1186/s12864-015-1628-8)
Supplement: Additional file 1: Figure S1. — Correlation of FHB and STB disease severities between the environments. Heat plots of Pearson moment correlation coefficients among single environments entry-means for (A) Fusarium head blight and (B) Septoria tritici blotch disease severity of the 1749 wheat genotypes (1604 hybrids, their 135 parental lines, and 10 released reference varieties). [file 12864_2015_1628_MOESM1_ESM.zip]

Archive with 1 entries (1 files):
- 12864_2015_1628_MOESM1_ESM.eps
