# Supplementary material for: Genetic architecture is more complex for resistance to Septoria tritici blotch than to Fusarium head blight in Central European winter wheat
Source: BMC Genomics. 2015 Jun 5;16(1):430. doi: 10.1186/s12864-015-1628-8 (PMC4455280; doi:10.1186/s12864-015-1628-8)
Supplement: Additional file 2: Figure S2. — Marker density and linkage disequilibrium (LD). Genetic map distance between adjacent markers (A) and extent of LD among adjacent marker pairs measured (B). [file 12864_2015_1628_MOESM2_ESM.zip]

Archive with 1 entries (1 files):
- 12864_2015_1628_MOESM2_ESM.eps
